# Supplementary material for: Quantifying wedge-tailed shearwater (Ardenna pacifica) fallout after changes in highway lighting on Southeast Oʻahu, Hawaiʻi
Source: PLoS One. 2022 Mar 24;17(3):e0265832. doi: 10.1371/journal.pone.0265832 (PMC8947263; doi:10.1371/journal.pone.0265832)
Supplement: S1 File — Data from road surveys (total = 128) including variables year, Julian date, moon illumination (%), wind speed (knots), wind direction (degrees), light regime (HPS = high pressure sodium, LED = light emitting diode), and number of grounded WTSH observed. (XLSX) [file pone.0265832.s005.xlsx]

## Sheet: Models
Year	Date (Julian Day)	Moon Illumination (%)	Wind Speed (Knots)	Wind Direction (Degrees)	Light Regime	Grounded WTSH
2012	311	0.736667	4.6441	165	HPS	0
2012	314	0.46	9.68513	39.8205	HPS	1
2012	317	0.17	11.691	39.4359	HPS	3
2012	320	0.01	12.1908	33.0769	HPS	4
2012	323	0.106667	11.891	44.359	HPS	4
2012	326	0.38	8.44026	71.5897	HPS	2
2012	329	0.686667	1.43359	209.282	HPS	5
2012	332	0.906667	10.5528	53.7949	HPS	5
2012	335	0.993333	3.86718	148.692	HPS	0
2012	338	0.923333	2.45	199.564	HPS	0
2012	341	0.713333	2.85974	160	HPS	7
2012	344	0.413333	6.78744	126.564	HPS	9
2012	347	0.126667	14.0079	57.0513	HPS	6
2012	350	0.01	14.4926	48.3846	HPS	8
2012	353	0.143333	14.8756	47.3846	HPS	3
2012	356	0.423333	13.419	51.8718	HPS	3
2013	311	0.0566667	6.47051	58.6923	HPS	0
2013	314	0.303333	5.42385	125.564	HPS	0
2013	317	0.626667	11.2315	74.2564	HPS	0
2013	320	0.89	3.17769	204.513	HPS	0
2013	323	0.993333	4.39821	140.821	HPS	0
2013	326	0.923333	1.24846	203.923	HPS	0
2013	329	0.716667	6.9141	207.385	HPS	2
2013	332	0.44	9.97615	41.8205	HPS	2
2013	335	0.166667	6.85077	124.385	HPS	2
2013	338	0.0166667	2.07154	192.974	HPS	3
2013	341	0.0933333	3.49872	160.026	HPS	1
2013	344	0.37	3.95538	145.205	HPS	1
2013	347	0.686667	8.39821	60.1026	HPS	0
2013	350	0.913333	7.24103	118.615	HPS	0
2013	353	0.993333	2.51103	185.359	HPS	0
2013	356	0.913333	8.15538	69.3077	HPS	0
2014	311	0.963	7.60103	65.8462	HPS	0
2014	314	0.967	6.46692	167.154	HPS	0
2014	317	0.79	2.6041	199.359	HPS	0
2014	320	0.523	2.06077	199.897	HPS	0
2014	323	0.25	9.36462	95.5385	HPS	2
2014	326	0.053	11.6044	45.3846	HPS	2
2014	329	0.02	6.48103	129.026	HPS	1
2014	332	0.186	11.1838	125.051	HPS	2
2014	335	0.5	13.7315	35.9231	HPS	2
2014	338	0.806	12.4123	30.0513	HPS	1
2014	341	0.98	5.07282	105.615	HPS	0
2014	344	0.95	2.02154	180.615	HPS	0
2014	347	0.77	6.44359	106.795	HPS	0
2014	350	0.513	12.6067	26.1282	HPS	2
2014	353	0.236	11.5867	50.3333	HPS	1
2014	356	0.046	8.41077	91.641	HPS	0
2015	311	0.323333	10.6885	45.6154	HPS	0
2015	314	0.103333	13.3426	43.2051	HPS	0
2015	317	0.01	13.189	50.6154	HPS	0
2015	320	0.0766667	14.5449	49.3333	HPS	2
2015	323	0.306667	9.05872	108.231	HPS	1
2015	326	0.63	6.3359	116.41	HPS	1
2015	329	0.903333	2.67077	204.077	HPS	2
2015	332	0.986667	12.5338	36.1063	HPS	2
2015	335	0.846667	12.5123	37.7436	HPS	3
2015	338	0.586667	10.5951	39.1538	HPS	3
2015	341	0.313333	9.24231	53.8462	HPS	1
2015	344	0.0933333	8.13795	74.2564	HPS	1
2015	347	0.00666667	10.399	89.641	HPS	0
2015	350	0.103333	3.81769	171.795	HPS	0
2015	353	0.37	13.8179	49.7949	HPS	0
2015	356	0.696667	16.4056	50.4872	HPS	3
2016	311	0.273333	11.0854	35.1026	LED	1
2016	314	0.563333	5.20949	183.128	LED	1
2016	317	0.853333	1.85513	211.026	LED	0
2016	320	0.99	8.93641	59.641	LED	5
2016	323	0.876667	12.6644	38.3846	LED	4
2016	326	0.6	12.6213	49.641	LED	9
2016	329	0.303333	13.8046	60.4103	LED	5
2016	332	0.0866667	14.8844	55.7436	LED	10
2016	335	0.00666667	14.7374	52.8718	LED	4
2016	338	0.0833333	8.65718	114.692	LED	5
2016	341	0.303333	1.20436	220	LED	0
2016	344	0.613333	1.12821	218.577	LED	1
2016	347	0.893333	1.04282	193.09	LED	0
2016	350	0.986667	4.27256	144.723	LED	0
2016	353	0.843333	2.22359	209.282	LED	0
2016	356	0.57	5.36667	134.777	LED	0
2017	311	0.97	11.101	49.2346	LED	1
2017	314	0.763333	8.15128	60.4749	LED	1
2017	317	0.44	7.28487	70.8969	LED	1
2017	320	0.163333	8.85897	33.0577	LED	1
2017	323	0.0166667	8.96897	83.1146	LED	1
2017	326	0.0433333	6.56385	285.334	LED	1
2017	329	0.206667	13.4449	97.6087	LED	3
2017	332	0.473333	15.2513	37.5862	LED	4
2017	335	0.763333	11.3633	51.2862	LED	1
2017	338	0.97	13.7415	27.0538	LED	0
2017	341	0.943333	12.2933	163.81	LED	0
2017	344	0.703333	0.904103	198.648	LED	1
2017	347	0.39	4.89132	148.05	LED	1
2017	350	0.136667	14.4926	170.709	LED	0
2017	353	0.0133333	3.20821	194.769	LED	0
2017	356	0.0466667	6.10821	239.406	LED	0
2018	311	0.07	4.6441	165	LED	0
2018	314	0.0133333	9.68513	39.8205	LED	0
2018	317	0.146667	11.691	39.4359	LED	0
2018	320	0.39	12.1908	33.0769	LED	0
2018	323	0.67	11.891	44.359	LED	0
2018	326	0.903333	8.44026	71.5897	LED	1
2018	329	0.99	1.43359	209.282	LED	0
2018	332	0.863333	10.5528	53.7949	LED	0
2018	335	0.57	3.86718	148.692	LED	0
2018	338	0.253333	2.45	199.564	LED	2
2018	341	0.0466667	2.85974	160	LED	2
2018	344	0.0166667	6.78744	126.564	LED	1
2018	347	0.156667	14.0079	57.0513	LED	1
2018	350	0.4	14.4926	48.3846	LED	0
2018	353	0.686667	14.8756	47.3846	LED	0
2018	356	0.92	13.419	51.8718	LED	0
2019	311	0.53	1.898	258.952	LED	0
2019	314	0.809	4.14154	164.401	LED	0
2019	317	0.968	1.6441	198.469	LED	0
2019	320	0.972	2.56103	157.488	LED	0
2019	323	0.79	3.29718	170.759	LED	0
2019	326	0.49	7.08949	113.548	LED	7
2019	329	0.177	14.5503	64.0065	LED	6
2019	332	0.014	7.18256	123.206	LED	4
2019	335	0.072	9.99513	83.4218	LED	2
2019	338	0.29	12.1397	51.9008	LED	1
2019	341	0.54	7.33154	65.8885	LED	0
2019	344	0.82	2.91718	182.297	LED	1
2019	347	0.976	2.35128	175.078	LED	0
2019	350	0.95	10.8315	55.8705	LED	0
2019	353	0.738	12.2203	54.3733	LED	0
2019	356	0.44	12.9562	50.3846	LED	0
